# Supplementary material for: Roles of Small Polyetherimide Moieties on Thermal Stability and Fracture Toughness of Epoxy Blends
Source: Polymers (Basel). 2021 Sep 28;13(19):3310. doi: 10.3390/polym13193310 (PMC8512680; doi:10.3390/polym13193310)
Supplement: Supplementary file 1 [file polymers-13-03310-s001.zip]

Archive with 1 entries (1 files):
- polymers-1384286-supplementary.pdf
